# Supplementary material for: Humanoid Robot–Assisted Support for Health Care in Older Adults: Systematic Scoping Review
Source: JMIR Aging. 2026 Mar 11;9:e83849. doi: 10.2196/83849 (PMC12978656; doi:10.2196/83849)
Supplement: Multimedia Appendix 1 [file aging-v9-e83849-s001.xls]

## Sheet: PAGER
No.	Ref	Author	Year	Authors' academic discipline				Sample				Robotic application			Theory of guidance	Perception/experience					Effects							Effects
				Health science	Psychological/social science	Computer science/engineering	Others (humanities, media innovation, arts, design)	Older adults	Informal caregivers	Formal caregivers	Others	Social	Assistive	Telepresence		Acceptability	Usability	Trust	Satisfaction	Active/Positive attitudes	Psychosocial				Cognitive			Functional			Behavioral
																					Increased social interaction	Improved quality of life and enhanced psychological well-being	Strengthened perceived social support	Enhanced motivation	Cognitive stimulation	Enhanced knowledge acquisition	Enhanced task performance	Enhanced Engagement	Improved limb function	Increased safety	Reduced workload	Improved health behaviors (medication adherence, physical activity, sleep quality, and dietary habits)
1	[8]	Figliano et al.	2025		√	√		√				√	√		Theory of mind	√ Interview				√	√	√			√			√
2	[23]	Catricalà et al.	2025	√		√		√				√	√				√ UEQ-S			√		√			√		√	√
3	[24]	Andtfolk et al.	2025	√	√			√				√	√			√ Interview					√	√						√
4	[25]	Wu et al.	2024	√		√		√				√	√			√ Interview				√	√							√
5	[26]	Tahan et al.	2024	√		√		√		√		√
6	[10]	Strutz et al.	2024	√				√				√								√
7	[27]	Otaka et al.	2024	√		√		√				√										√
8	[28]	Lee et al.	2024		√	√		√				√			Friendship framework	√ Interview					√	√			√							√
9	[29]	Gigliotta et al.	2024				√	√			√	√				√ TAM3	√ SUS					√			√
10	[30]	Browne et al.	2024	√		√		√				√	√					√ Interview														√
11	[31]	Tobis et al.	2023	√	√	√		√				√	√
12	[32]	Bogliolo et al.	2024	√				√				√	√						√									√	√			√
13	[33]	Zedda et al.	2023			√		√				√
14	[34]	Tobis et al.	2023	√	√	√		√		√		√	√							√
15	[35]	Tobis et al.	2023	√	√	√		√				√	√
16	[9]	Liang et al.	2023			√		√		√		√		√
17	[36]	Leung et al.	2023	√		√		√	√			√								√	√	√						√
18	[37]	Lee et al.	2023		√			√				√				√ Interview	√ Interview				√	√
19	[38]	Abdollahi et al.	2023		√	√		√		√		√										√						√
20	[39]	Nowak et al.	2023			√		√					√						√
21	[40]	Nault et al.	2022			√		√				√	√												√		√
22	[41]	Kaoru et al.	2022	√		√		√				√	√		Person-centered care						√	√
23	[11]	Jung et al.	2022			√		√				√							√		√					√
24	[42]	Fattal et al.	2022	√		√	√	√				√	√		Frennert's conceptual framework of human-robot interaction		√ Observation		√	√	√
25	[43]	Blavette et al.	2022	√				√	√	√		√	√			√ Interview	√ Observation									√		√
26	[44]	Tobis et al.	2022	√	√	√		√				√	√			√ UNRAQ						√
27	[45]	Tulsulkar et al.	2021	√		√	√	√				√	√			√ Observation				√	√	√			√			√
28	[46]	Park et al.	2021	√				√				√	√									√			√
29	[47]	Manca et al.	2021			√		√				√	√								√						√	√
30	[12]	Fields et al.	2021		√		√	√				√									√	√						√
31	[48]	Feni et al.	2021	√	√			√		√		√	√			√ Observation
32	[49]	Pino et al.	2020	√		√		√				√	√				√ SUS								√			√
33	[50]	Melkas et al.	2020			√		√		√			√							√	√										√	√
34	[51]	Chen et al.	2020	√	√			√				√				√ STAM	√ Observation				√
35	[52]	Chen et al.	2020	√		√		√						√		√ Observation					√
36	[53]	Chen et al.	2020	√	√			√		√		√																			√
37	[54]	Casey et al.	2020	√		√		√	√	√		√								√	√	√			√			√
38	[55]	Tanioka et al.	2019	√	√	√		√		√			√		The transactive relationship theory of nursing														√			√
39	[56]	Karunarathne et al.	2019			√		√					√							√
40	[57]	Greer et al.	2019			√		√				√									√	√						√
41	[58]	D’Onofrio et al.	2019	√		√	√	√				√	√								√	√	√
42	[59]	Gerłowska et al.	2018	√	√	√		√	√			√	√			√ UEQ	√ ADQ				√	√								√	√
43	[60]	Bedaf et al.	2018	√	√	√		√	√	√		√	√			√ Interview			√	√
44	[61]	Feingold Polak et al.	2018	√		√		√			√	√	√
45	[62]	Ikeya et al.	2018	√	√	√		√				√									√
46	[63]	Piezzo & Suzuki	2017			√		√					√			√ Dartfish software		√ IMI						√			√
47	[64]	Abdollahi et al.	2017			√		√		√		√				√ Self-made questionnaire				√		√
48	[65]	Khosla et al.	2017			√		√				√				√ TAM				√								√
49	[66]	Sakata et al.	2016	√		√		√			√	√	√		The ARCS (Attention, Relevance, Confidence, Satisfaction) model											√						√
50	[67]	Valentí Soler et al.	2015	√		√		√				√													√
51	[68]	Doering et al.	2015		√	√		√				√	√			√ Observation	√ Observation			√
52	[69]	Orejana et al.	2015			√		√				√	√			√ MARS						√										√
53	[70]	Torta et al.	2014	√		√		√				√	√			√ Questionnaires inspired from the Almere model	√ Interview	√ Questionnaires inspired from the Almere model			√
54	[71]	Louie et al.	2014	√		√		√				√	√			√ RAQ				√
55	[72]	Wu et al.	2014	√				√				√	√			√ RAQ	√ Interview
56	[73]	Khosla et al.	2013			√		√				√	√			√ Self-made questionnaire	√ Observation, Interview			√		√			√	√		√
57	[74]	Choe et al.	2013	√		√		√		√		√	√							√		√			√				√
58	[75]	Khosla et al.	2013			√		√		√		√	√			√ Self-made questionnaire				√					√	√		√			√	√
59	[76]	Tanaka et al.	2012	√		√		√				√										√		√	√							√
Abbreviation: ADQ,the AttrakDiff Questionnaire; IMI, the Intrinsic Motivation Inventory questionnaire; MARS, the Medication Adherence Report Scale; RAQ, the Robot Acceptance Questionnaire; STAM, Senior Technology Acceptance Model; SUS, the System Usability Scale; TAM, the Technology Acceptance Model; UEQ, the User Experience Questionnaire; UNRAQ, Users’ Needs, Requirements, and Abilities Question…
